# Supplementary material for: Functional Diversity and CO2 Emission Characteristics of Soil Bacteria during the Succession of Halophyte Vegetation in the Yellow River Delta
Source: Int J Environ Res Public Health. 2022 Oct 9;19(19):12919. doi: 10.3390/ijerph191912919 (PMC9564505; doi:10.3390/ijerph191912919)
Supplement: Supplementary file 1 [file ijerph-19-12919-s001.zip]

Archive with 1 entries (1 files):
- ijerph-1891470-supplementary.pdf
